# Supplementary material for: Repeated Task Exposure and Sufficient Sleep May Mitigate ADHD-Related Cognitive Flexibility Impairments in Family Dogs
Source: Animals (Basel). 2025 Oct 23;15(21):3074. doi: 10.3390/ani15213074 (PMC12609662; doi:10.3390/ani15213074)
Supplement: Supplementary file 1 [file animals-15-03074-s001.zip]

Archive with 1 entries (1 files):
- animals-3919962-supplementary.pdf
